# Supplementary material for: ﻿Acremoniumcapsici and A.guizhouense, two new members of Acremonium (Hypocreales, Sordariomycetes) isolated from the rhizosphere soil of Capsicumannuum
Source: MycoKeys. 2023 Jan 4;95:1–13. doi: 10.3897/mycokeys.95.97062 (PMC9836505; doi:10.3897/mycokeys.95.97062)
Supplement: XML Treatment for Acremonium capsici [file mycokeys.95.97062-treatment1.xml]

<!DOCTYPE tp:taxon-treatment
  PUBLIC "-//TaxonX//DTD Taxonomic Treatment Publishing DTD v0 20100105//EN" "tax-treatment-NSO.dtd">
<tp:taxon-treatment xmlns:tp="http://www.plazi.org/taxpub"><tp:treatment-meta><kwd-group><label>Taxon classification</label><kwd>
                <named-content content-type="kingdom">Fungi</named-content>
              </kwd><kwd>
                <named-content content-type="order">Hypocreales</named-content>
              </kwd><kwd>
                <named-content content-type="family">Bionectriaceae</named-content>
              </kwd></kwd-group><mixed-citation publication-type="journal"><person-group><name><surname>Tong</surname><given-names>Shuo-Qiu</given-names></name><name><surname>Peng</surname><given-names>Lei</given-names></name><name><surname>Wu</surname><given-names>Yong-Jun</given-names></name></person-group><article-title>﻿<italic><tp:taxon-name><tp:taxon-name-part taxon-name-part-type="genus" reg="Acremonium">Acremonium</tp:taxon-name-part><tp:taxon-name-part taxon-name-part-type="species" reg="capsici">capsici</tp:taxon-name-part></tp:taxon-name></italic> and <italic><tp:taxon-name><tp:taxon-name-part taxon-name-part-type="genus" reg="Acremonium">A.</tp:taxon-name-part><tp:taxon-name-part taxon-name-part-type="species" reg="guizhouense">guizhouense</tp:taxon-name-part></tp:taxon-name></italic>, two new members of <italic><tp:taxon-name><tp:taxon-name-part taxon-name-part-type="genus" reg="Acremonium">Acremonium</tp:taxon-name-part></tp:taxon-name></italic> (<tp:taxon-name><tp:taxon-name-part taxon-name-part-type="order">Hypocreales</tp:taxon-name-part></tp:taxon-name>, <tp:taxon-name><tp:taxon-name-part taxon-name-part-type="class">Sordariomycetes</tp:taxon-name-part></tp:taxon-name>) isolated from the rhizosphere soil of <italic><tp:taxon-name><tp:taxon-name-part taxon-name-part-type="genus" reg="Capsicum">Capsicum</tp:taxon-name-part><tp:taxon-name-part taxon-name-part-type="species" reg="annuum">annuum</tp:taxon-name-part></tp:taxon-name></italic></article-title><source>MycoKeys</source><day>04</day><month>01</month><year>2023</year><volume>95</volume><fpage>1</fpage><lpage>13</lpage><pub-id pub-id-type="doi">10.3897/mycokeys.95.97062</pub-id></mixed-citation></tp:treatment-meta><tp:nomenclature><label>﻿</label><tp:taxon-name>
              <object-id xmlns:xlink="http://www.w3.org/1999/xlink" content-type="arpha" xlink:type="simple">C5A6A4D7-BDBB-521D-B447-7A4B730B4FDA</object-id>
              <tp:taxon-name-part taxon-name-part-type="genus" reg="Acremonium">Acremonium</tp:taxon-name-part>
              <tp:taxon-name-part taxon-name-part-type="species" reg="capsici">capsici</tp:taxon-name-part>
              <object-id xmlns:xlink="http://www.w3.org/1999/xlink" content-type="mycobank" xlink:type="simple">846330</object-id>
            </tp:taxon-name><tp:taxon-authority>S.Q. Tong &amp; Y.J. Wu</tp:taxon-authority><tp:taxon-status xmlns:xlink="http://www.w3.org/1999/xlink" xlink:type="simple">sp. nov.</tp:taxon-status><xref ref-type="fig" rid="F2">Fig. 2</xref></tp:nomenclature><tp:treatment-sec sec-type="etymology" id="SECID0EA6BI"><title>Etymology.</title><p>Referring to the type strain isolated from the rhizosphere soil of <italic><tp:taxon-name><tp:taxon-name-part taxon-name-part-type="genus" reg="Capsicum">Capsicum</tp:taxon-name-part><tp:taxon-name-part taxon-name-part-type="species" reg="annuum">annuum</tp:taxon-name-part></tp:taxon-name></italic>.</p></tp:treatment-sec><tp:treatment-sec sec-type="material" id="SECID0ER6BI"><title>Type.</title><p>Guiyang City, Guizhou Province, China <named-content xmlns:xlink="http://www.w3.org/1999/xlink" content-type="dwc:verbatimCoordinates" xlink:type="simple"><named-content content-type="geo-json" specific-use="{&#34;type&#34;:&#34;Point&#34;,&#34;coordinates&#34;:[107.090833,26.770833]}" id="NCID0E16BI" xlink:type="simple">26°45'75"N, 106°64'87"E</named-content></named-content>, isolated from the rhizosphere soil of <italic><tp:taxon-name><tp:taxon-name-part taxon-name-part-type="genus" reg="Capsicum">Capsicum</tp:taxon-name-part><tp:taxon-name-part taxon-name-part-type="species" reg="annuum">annuum</tp:taxon-name-part></tp:taxon-name></italic>, August 2022, Shuo-Qiu Tong (dried holotype culture SQT H-01, ex-holotype culture SQT01). GenBank: <abbrev xmlns:xlink="http://www.w3.org/1999/xlink" xlink:title="internal transcribed spacers" id="ABBRID0EKACI" xlink:type="simple">ITS</abbrev> = <ext-link xmlns:xlink="http://www.w3.org/1999/xlink" ext-link-type="gen" xlink:href="OP703286" xlink:type="simple">OP703286</ext-link>; <abbrev xmlns:xlink="http://www.w3.org/1999/xlink" xlink:title="28S nrRNA locus" id="ABBRID0ETACI" xlink:type="simple">LSU</abbrev> = <ext-link xmlns:xlink="http://www.w3.org/1999/xlink" ext-link-type="gen" xlink:href="OP740978" xlink:type="simple">OP740978</ext-link>; <abbrev xmlns:xlink="http://www.w3.org/1999/xlink" xlink:title="small subunit rDNA" id="ABBRID0E3ACI" xlink:type="simple">SSU</abbrev> = <ext-link xmlns:xlink="http://www.w3.org/1999/xlink" ext-link-type="gen" xlink:href="OP750190" xlink:type="simple">OP750190</ext-link>; <italic>TEF 1</italic>-α = <ext-link xmlns:xlink="http://www.w3.org/1999/xlink" ext-link-type="gen" xlink:href="OP757287" xlink:type="simple">OP757287</ext-link>; <italic><abbrev xmlns:xlink="http://www.w3.org/1999/xlink" xlink:title="RNA polymerase II second largest subunit gene" id="ABBRID0ENBCI" xlink:type="simple">RPB2</abbrev></italic> = <ext-link xmlns:xlink="http://www.w3.org/1999/xlink" ext-link-type="gen" xlink:href="OP730522" xlink:type="simple">OP730522</ext-link>.</p></tp:treatment-sec><tp:treatment-sec sec-type="description" id="SECID0EWBCI"><title>Description.</title><p>Culture characteristics (14 days at 25 °C) – Colonies on <abbrev xmlns:xlink="http://www.w3.org/1999/xlink" xlink:title="potato dextrose agar" id="ABBRID0E3BCI" xlink:type="simple">PDA</abbrev> 20–21 mm diam, white, hairy, flat, radially striated, with a regular edge; reverse white. Colonies on <abbrev xmlns:xlink="http://www.w3.org/1999/xlink" xlink:title="malt extract agar" id="ABBRID0EACCI" xlink:type="simple">MEA</abbrev> 18–19 mm in diameter, white, ﬂoccose, radially striated, with a regular edge; reverse white. Colonies on <abbrev xmlns:xlink="http://www.w3.org/1999/xlink" xlink:title="oatmeal agar" id="ABBRID0EECCI" xlink:type="simple">OA</abbrev> 18–19 mm in diameter, pale white, flat, with regular edge; reverse pale white. Colonies on <abbrev xmlns:xlink="http://www.w3.org/1999/xlink" xlink:title="corn meal agar" id="ABBRID0EICCI" xlink:type="simple">CMA</abbrev> 18–19 mm in diameter, pale white, felty, with regular edge; reverse pale white. <bold><italic>Hyphae</italic></bold> hyaline, smooth, septate, branched, 1.0–2.5 µm wide. <bold><italic>Phialides</italic></bold> straight to flexuous, hyaline, smooth, arising from superﬁcial hyphae, from hyphal strands or from hyphal coils, 20–42 μm (n = 50) long, 1–2 μm (n = 50) wide at the base. <bold><italic>Conidia</italic></bold> arranged in slimy heads, one-celled, ovoid to ellipsoidal, fusiform, 2.0–3.5 × 1.5–2.0 µm (n = 50), hyaline, smooth, or rough. <bold><italic>Chlamydospores</italic></bold> and teleomorph were not observed.</p></tp:treatment-sec><tp:treatment-sec sec-type="material" id="SECID0EYCCI"><title>Additional specimens examined.</title><p>Guiyang City, Guizhou Province, China <named-content xmlns:xlink="http://www.w3.org/1999/xlink" content-type="dwc:verbatimCoordinates" xlink:type="simple"><named-content content-type="geo-json" specific-use="{&#34;type&#34;:&#34;Point&#34;,&#34;coordinates&#34;:[107.090833,26.770833]}" id="NCID0EBDCI" xlink:type="simple">26°45'75"N, 106°64'87"E</named-content></named-content>, isolated from the rhizosphere soil of <italic><tp:taxon-name><tp:taxon-name-part taxon-name-part-type="genus" reg="Capsicum">Capsicum</tp:taxon-name-part><tp:taxon-name-part taxon-name-part-type="species" reg="annuum">annuum</tp:taxon-name-part></tp:taxon-name></italic>, August 2022, Shuo-Qiu Tong, SQT02, <italic>ibid.</italic>, SQT03. GenBank: <abbrev xmlns:xlink="http://www.w3.org/1999/xlink" xlink:title="internal transcribed spacers" id="ABBRID0ETDCI" xlink:type="simple">ITS</abbrev> = <ext-link xmlns:xlink="http://www.w3.org/1999/xlink" ext-link-type="gen" xlink:href="OP703287" xlink:type="simple">OP703287</ext-link>–<ext-link xmlns:xlink="http://www.w3.org/1999/xlink" ext-link-type="gen" xlink:href="OP703288" xlink:type="simple">OP703288</ext-link>; <abbrev xmlns:xlink="http://www.w3.org/1999/xlink" xlink:title="28S nrRNA locus" id="ABBRID0EBECI" xlink:type="simple">LSU</abbrev> = <ext-link xmlns:xlink="http://www.w3.org/1999/xlink" ext-link-type="gen" xlink:href="OP740979" xlink:type="simple">OP740979</ext-link>–<ext-link xmlns:xlink="http://www.w3.org/1999/xlink" ext-link-type="gen" xlink:href="OP740980" xlink:type="simple">OP740980</ext-link>; <abbrev xmlns:xlink="http://www.w3.org/1999/xlink" xlink:title="small subunit rDNA" id="ABBRID0EPECI" xlink:type="simple">SSU</abbrev> = <ext-link xmlns:xlink="http://www.w3.org/1999/xlink" ext-link-type="gen" xlink:href="OP750191" xlink:type="simple">OP750191</ext-link>–<ext-link xmlns:xlink="http://www.w3.org/1999/xlink" ext-link-type="gen" xlink:href="OP750192" xlink:type="simple">OP750192</ext-link>; <italic>TEF 1</italic>-α = <ext-link xmlns:xlink="http://www.w3.org/1999/xlink" ext-link-type="gen" xlink:href="OP757288" xlink:type="simple">OP757288</ext-link>–<ext-link xmlns:xlink="http://www.w3.org/1999/xlink" ext-link-type="gen" xlink:href="OP757289" xlink:type="simple">OP757289</ext-link>; <italic><abbrev xmlns:xlink="http://www.w3.org/1999/xlink" xlink:title="RNA polymerase II second largest subunit gene" id="ABBRID0EKFCI" xlink:type="simple">RPB2</abbrev></italic> = <ext-link xmlns:xlink="http://www.w3.org/1999/xlink" ext-link-type="gen" xlink:href="OP730523" xlink:type="simple">OP730523</ext-link>–<ext-link xmlns:xlink="http://www.w3.org/1999/xlink" ext-link-type="gen" xlink:href="OP730524" xlink:type="simple">OP730524</ext-link>.</p></tp:treatment-sec><tp:treatment-sec sec-type="distribution" id="SECID0EYFCI"><title>Known distribution.</title><p>Guiyang City, Guizhou Province, China.</p></tp:treatment-sec><tp:treatment-sec sec-type="notes" id="SECID0E4FCI"><title>Notes.</title><p>In a phylogenetic tree based on <abbrev xmlns:xlink="http://www.w3.org/1999/xlink" xlink:title="28S nrRNA locus" id="ABBRID0EDGCI" xlink:type="simple">LSU</abbrev> + <abbrev xmlns:xlink="http://www.w3.org/1999/xlink" xlink:title="internal transcribed spacers" id="ABBRID0EHGCI" xlink:type="simple">ITS</abbrev> sequences, <italic><tp:taxon-name><tp:taxon-name-part taxon-name-part-type="genus" reg="Acremonium">Acremonium</tp:taxon-name-part><tp:taxon-name-part taxon-name-part-type="species" reg="capsici">capsici</tp:taxon-name-part></tp:taxon-name></italic> forms a separate clade sister to <italic><tp:taxon-name><tp:taxon-name-part taxon-name-part-type="genus" reg="Acremonium">A.</tp:taxon-name-part><tp:taxon-name-part taxon-name-part-type="species" reg="variecolor">variecolor</tp:taxon-name-part></tp:taxon-name></italic> in <italic><tp:taxon-name><tp:taxon-name-part taxon-name-part-type="genus" reg="Acremonium">Acremonium</tp:taxon-name-part></tp:taxon-name></italic><italic>sensu lato</italic> (<tp:taxon-name><tp:taxon-name-part taxon-name-part-type="family">Bionectriaceae</tp:taxon-name-part></tp:taxon-name>). In a comparison of <abbrev xmlns:xlink="http://www.w3.org/1999/xlink" xlink:title="28S nrRNA locus" id="ABBRID0EPHCI" xlink:type="simple">LSU</abbrev> and <abbrev xmlns:xlink="http://www.w3.org/1999/xlink" xlink:title="internal transcribed spacers" id="ABBRID0ETHCI" xlink:type="simple">ITS</abbrev> nucleotides, <italic><tp:taxon-name><tp:taxon-name-part taxon-name-part-type="genus" reg="Acremonium">A.</tp:taxon-name-part><tp:taxon-name-part taxon-name-part-type="species" reg="capsici">capsici</tp:taxon-name-part></tp:taxon-name></italic> (Type strain SQT01) has 93% and 83% similarity, in <abbrev xmlns:xlink="http://www.w3.org/1999/xlink" xlink:title="28S nrRNA locus" id="ABBRID0ECICI" xlink:type="simple">LSU</abbrev> (459/492 bp, one gap) and <abbrev xmlns:xlink="http://www.w3.org/1999/xlink" xlink:title="internal transcribed spacers" id="ABBRID0EGICI" xlink:type="simple">ITS</abbrev> (388/468 bp, 16 gaps), which is different from <italic><tp:taxon-name><tp:taxon-name-part taxon-name-part-type="genus" reg="Acremonium">A.</tp:taxon-name-part><tp:taxon-name-part taxon-name-part-type="species" reg="variecolor">variecolor</tp:taxon-name-part></tp:taxon-name></italic> (CBS 130360). They are distinguished by the appearance of colonies on <abbrev xmlns:xlink="http://www.w3.org/1999/xlink" xlink:title="oatmeal agar" id="ABBRID0EVICI" xlink:type="simple">OA</abbrev>, <abbrev xmlns:xlink="http://www.w3.org/1999/xlink" xlink:title="malt extract agar" id="ABBRID0EZICI" xlink:type="simple">MEA</abbrev>, and <abbrev xmlns:xlink="http://www.w3.org/1999/xlink" xlink:title="potato dextrose agar" id="ABBRID0E4ICI" xlink:type="simple">PDA</abbrev>: colonies of <italic><tp:taxon-name><tp:taxon-name-part taxon-name-part-type="genus" reg="Acremonium">A.</tp:taxon-name-part><tp:taxon-name-part taxon-name-part-type="species" reg="capsici">capsici</tp:taxon-name-part></tp:taxon-name></italic> grow slowly (less than 25 mm), and are white, while colonies of <italic><tp:taxon-name><tp:taxon-name-part taxon-name-part-type="genus" reg="Acremonium">A.</tp:taxon-name-part><tp:taxon-name-part taxon-name-part-type="species" reg="variecolor">variecolor</tp:taxon-name-part></tp:taxon-name></italic> grow faster (more than 40 mm), and are white to yellowish (<xref ref-type="bibr" rid="B2">Giraldo et al. 2012</xref>). In addition, <italic><tp:taxon-name><tp:taxon-name-part taxon-name-part-type="genus" reg="Acremonium">A.</tp:taxon-name-part><tp:taxon-name-part taxon-name-part-type="species" reg="capsici">capsici</tp:taxon-name-part></tp:taxon-name></italic> bear simple phialides, while <italic>conidiophores</italic> of <italic><tp:taxon-name><tp:taxon-name-part taxon-name-part-type="genus" reg="Acremonium">A.</tp:taxon-name-part><tp:taxon-name-part taxon-name-part-type="species" reg="variecolor">variecolor</tp:taxon-name-part></tp:taxon-name></italic> are mostly branched, bearing whorls of two to five phialides (<xref ref-type="bibr" rid="B2">Giraldo et al. 2012</xref>). <italic><tp:taxon-name><tp:taxon-name-part taxon-name-part-type="genus" reg="Acremonium">A.</tp:taxon-name-part><tp:taxon-name-part taxon-name-part-type="species" reg="variecolor">variecolor</tp:taxon-name-part></tp:taxon-name></italic> produces sessile conidia, which is not seen in <italic><tp:taxon-name><tp:taxon-name-part taxon-name-part-type="genus" reg="Acremonium">A.</tp:taxon-name-part><tp:taxon-name-part taxon-name-part-type="species" reg="capsici">capsici</tp:taxon-name-part></tp:taxon-name></italic> (<xref ref-type="bibr" rid="B2">Giraldo et al. 2012</xref>).</p><fig id="F2" position="float" orientation="portrait"><object-id xmlns:xlink="http://www.w3.org/1999/xlink" content-type="doi" xlink:type="simple">10.3897/mycokeys.95.97062.figure2</object-id><object-id xmlns:xlink="http://www.w3.org/1999/xlink" content-type="arpha" xlink:type="simple">62D363BE-D8DA-5174-B9AE-C375EBB6E3B6</object-id><label>Figure 2.</label><caption><p>Morphology of <italic><tp:taxon-name><tp:taxon-name-part taxon-name-part-type="genus" reg="Acremonium">Acremonium</tp:taxon-name-part><tp:taxon-name-part taxon-name-part-type="species" reg="capsici">capsici</tp:taxon-name-part></tp:taxon-name></italic> sp. nov. <bold>a–d</bold> colony on <abbrev xmlns:xlink="http://www.w3.org/1999/xlink" xlink:title="potato dextrose agar" id="ABBRID0EGMCI" xlink:type="simple">PDA</abbrev>, <abbrev xmlns:xlink="http://www.w3.org/1999/xlink" xlink:title="malt extract agar" id="ABBRID0EKMCI" xlink:type="simple">MEA</abbrev>, <abbrev xmlns:xlink="http://www.w3.org/1999/xlink" xlink:title="oatmeal agar" id="ABBRID0EOMCI" xlink:type="simple">OA</abbrev>, and <abbrev xmlns:xlink="http://www.w3.org/1999/xlink" xlink:title="corn meal agar" id="ABBRID0ESMCI" xlink:type="simple">CMA</abbrev> after 14 days at 25 °C (upper surface and lower surface) <bold>e</bold> phialides <bold>f</bold> conidia <bold>g</bold> phialides arising from ropes of hyphae <bold>h</bold> phialides arising from hyphal coils. Scale bars: 10 μm (<bold>e–h</bold>).</p></caption><graphic xmlns:xlink="http://www.w3.org/1999/xlink" xlink:href="mycokeys-95-001-g002.jpg" position="float" orientation="portrait" xlink:type="simple" id="oo_790562.jpg"><uri content-type="original_file" xlink:type="simple">https://binary.pensoft.net/fig/790562</uri></graphic></fig></tp:treatment-sec><ref-list><ref id="B2"><mixed-citation xmlns:xlink="http://www.w3.org/1999/xlink" xlink:type="simple"><person-group><name name-style="western"><surname>Giraldo</surname><given-names>A</given-names></name><name name-style="western"><surname>Gené</surname><given-names>J</given-names></name><name name-style="western"><surname>Cano</surname><given-names>J</given-names></name><name name-style="western"><surname>de Hoog</surname><given-names>S</given-names></name><name name-style="western"><surname>Guarro</surname><given-names>J</given-names></name></person-group> (<year>2012</year>) <article-title>Two new species of <italic><tp:taxon-name><tp:taxon-name-part taxon-name-part-type="genus">Acremonium</tp:taxon-name-part></tp:taxon-name></italic> from Spanish soils.</article-title><source>Mycologia</source><volume>104</volume>(<issue>6</issue>): <fpage>1456</fpage>–<lpage>1465</lpage>. <ext-link xlink:href="10.3852/11-402" ext-link-type="doi" xlink:type="simple">https://doi.org/10.3852/11-402</ext-link></mixed-citation></ref></ref-list></tp:taxon-treatment>
