# Supplementary material for: ﻿Acremoniumcapsici and A.guizhouense, two new members of Acremonium (Hypocreales, Sordariomycetes) isolated from the rhizosphere soil of Capsicumannuum
Source: MycoKeys. 2023 Jan 4;95:1–13. doi: 10.3897/mycokeys.95.97062 (PMC9836505; doi:10.3897/mycokeys.95.97062)
Supplement: XML Treatment for Acremonium guizhouense [file mycokeys.95.97062-treatment2.xml]

<!DOCTYPE tp:taxon-treatment
  PUBLIC "-//TaxonX//DTD Taxonomic Treatment Publishing DTD v0 20100105//EN" "tax-treatment-NSO.dtd">
<tp:taxon-treatment xmlns:tp="http://www.plazi.org/taxpub"><tp:treatment-meta><kwd-group><label>Taxon classification</label><kwd>
                <named-content content-type="kingdom">Fungi</named-content>
              </kwd><kwd>
                <named-content content-type="order">Hypocreales</named-content>
              </kwd><kwd>
                <named-content content-type="family">Bionectriaceae</named-content>
              </kwd></kwd-group><mixed-citation publication-type="journal"><person-group><name><surname>Tong</surname><given-names>Shuo-Qiu</given-names></name><name><surname>Peng</surname><given-names>Lei</given-names></name><name><surname>Wu</surname><given-names>Yong-Jun</given-names></name></person-group><article-title>﻿<italic><tp:taxon-name><tp:taxon-name-part taxon-name-part-type="genus" reg="Acremonium">Acremonium</tp:taxon-name-part><tp:taxon-name-part taxon-name-part-type="species" reg="capsici">capsici</tp:taxon-name-part></tp:taxon-name></italic> and <italic><tp:taxon-name><tp:taxon-name-part taxon-name-part-type="genus" reg="Acremonium">A.</tp:taxon-name-part><tp:taxon-name-part taxon-name-part-type="species" reg="guizhouense">guizhouense</tp:taxon-name-part></tp:taxon-name></italic>, two new members of <italic><tp:taxon-name><tp:taxon-name-part taxon-name-part-type="genus" reg="Acremonium">Acremonium</tp:taxon-name-part></tp:taxon-name></italic> (<tp:taxon-name><tp:taxon-name-part taxon-name-part-type="order">Hypocreales</tp:taxon-name-part></tp:taxon-name>, <tp:taxon-name><tp:taxon-name-part taxon-name-part-type="class">Sordariomycetes</tp:taxon-name-part></tp:taxon-name>) isolated from the rhizosphere soil of <italic><tp:taxon-name><tp:taxon-name-part taxon-name-part-type="genus" reg="Capsicum">Capsicum</tp:taxon-name-part><tp:taxon-name-part taxon-name-part-type="species" reg="annuum">annuum</tp:taxon-name-part></tp:taxon-name></italic></article-title><source>MycoKeys</source><day>04</day><month>01</month><year>2023</year><volume>95</volume><fpage>1</fpage><lpage>13</lpage><pub-id pub-id-type="doi">10.3897/mycokeys.95.97062</pub-id></mixed-citation></tp:treatment-meta><tp:nomenclature><label>﻿</label><tp:taxon-name>
              <object-id xmlns:xlink="http://www.w3.org/1999/xlink" content-type="arpha" xlink:type="simple">BD4EAA60-42B7-5B5F-8231-CC54D1DF1DA3</object-id>
              <tp:taxon-name-part taxon-name-part-type="genus" reg="Acremonium">Acremonium</tp:taxon-name-part>
              <tp:taxon-name-part taxon-name-part-type="species" reg="guizhouense">guizhouense</tp:taxon-name-part>
              <object-id xmlns:xlink="http://www.w3.org/1999/xlink" content-type="mycobank" xlink:type="simple">846331</object-id>
            </tp:taxon-name><tp:taxon-authority>S.Q. Tong &amp; Y.J. Wu</tp:taxon-authority><tp:taxon-status xmlns:xlink="http://www.w3.org/1999/xlink" xlink:type="simple">sp. nov.</tp:taxon-status><xref ref-type="fig" rid="F3">Fig. 3</xref></tp:nomenclature><tp:treatment-sec sec-type="etymology" id="SECID0ETOCI"><title>Etymology.</title><p>Referring to the country where this fungus was first isolated.</p></tp:treatment-sec><tp:treatment-sec sec-type="material" id="SECID0EYOCI"><title>Type.</title><p>Guiyang City, Guizhou Province, China <named-content xmlns:xlink="http://www.w3.org/1999/xlink" content-type="dwc:verbatimCoordinates" xlink:type="simple"><named-content content-type="geo-json" specific-use="{&#34;type&#34;:&#34;Point&#34;,&#34;coordinates&#34;:[107.090833,26.770833]}" id="NCID0EBPCI" xlink:type="simple">26°45'75"N, 106°64'87"E</named-content></named-content>, isolated from the rhizosphere soil of <italic><tp:taxon-name><tp:taxon-name-part taxon-name-part-type="genus" reg="Capsicum">Capsicum</tp:taxon-name-part><tp:taxon-name-part taxon-name-part-type="species" reg="annuum">annuum</tp:taxon-name-part></tp:taxon-name></italic>, August 2022, Shuo-Qiu Tong (dried holotype culture SQT H04, ex-holotype culture SQT04). GenBank: <abbrev xmlns:xlink="http://www.w3.org/1999/xlink" xlink:title="internal transcribed spacers" id="ABBRID0ERPCI" xlink:type="simple">ITS</abbrev> = <ext-link xmlns:xlink="http://www.w3.org/1999/xlink" ext-link-type="gen" xlink:href="OP703289" xlink:type="simple">OP703289</ext-link>; <abbrev xmlns:xlink="http://www.w3.org/1999/xlink" xlink:title="28S nrRNA locus" id="ABBRID0E1PCI" xlink:type="simple">LSU</abbrev> = <ext-link xmlns:xlink="http://www.w3.org/1999/xlink" ext-link-type="gen" xlink:href="OP740981" xlink:type="simple">OP740981</ext-link>; <abbrev xmlns:xlink="http://www.w3.org/1999/xlink" xlink:title="small subunit rDNA" id="ABBRID0EDQCI" xlink:type="simple">SSU</abbrev> = <ext-link xmlns:xlink="http://www.w3.org/1999/xlink" ext-link-type="gen" xlink:href="OP750193" xlink:type="simple">OP750193</ext-link>; <italic>TEF 1</italic>-α = <ext-link xmlns:xlink="http://www.w3.org/1999/xlink" ext-link-type="gen" xlink:href="OP757290" xlink:type="simple">OP757290</ext-link>; <italic><abbrev xmlns:xlink="http://www.w3.org/1999/xlink" xlink:title="RNA polymerase II second largest subunit gene" id="ABBRID0EUQCI" xlink:type="simple">RPB2</abbrev></italic> = <ext-link xmlns:xlink="http://www.w3.org/1999/xlink" ext-link-type="gen" xlink:href="OP730525" xlink:type="simple">OP730525</ext-link>.</p></tp:treatment-sec><tp:treatment-sec sec-type="description" id="SECID0E4QCI"><title>Description.</title><p>Culture characteristics (14 days at 25 °C) – Colonies on <abbrev xmlns:xlink="http://www.w3.org/1999/xlink" xlink:title="potato dextrose agar" id="ABBRID0EDRCI" xlink:type="simple">PDA</abbrev> 16–19 mm in diameter, yellowish white to grayish yellow, flat, zonate, with regular edge; reverse brownish orange. Colonies on <abbrev xmlns:xlink="http://www.w3.org/1999/xlink" xlink:title="malt extract agar" id="ABBRID0EHRCI" xlink:type="simple">MEA</abbrev> 9–13 mm in diameter, yellowish white to white, compact, convex with papillate surface, margin dentate, aerial mycelia extremely sparse; reverse yellowish white to umber. Colonies on <abbrev xmlns:xlink="http://www.w3.org/1999/xlink" xlink:title="oatmeal agar" id="ABBRID0ELRCI" xlink:type="simple">OA</abbrev> 14–16 mm in diameter, pale, felty, with regular edge; reverse pale white. Colonies on <abbrev xmlns:xlink="http://www.w3.org/1999/xlink" xlink:title="corn meal agar" id="ABBRID0EPRCI" xlink:type="simple">CMA</abbrev> 16–14 mm in diameter, pale white, felty, with regular edge; reverse pale white. <bold><italic>Hyphae</italic></bold> hyaline, smooth, septate, branched, 1.0–3.0 µm wide. <bold><italic>Phialides</italic></bold> straight to flexuous, hyaline, smooth, arising from hyphae, 15.5–33.5 μm (n = 50) long, 1.5–2.5 μm (n = 50) wide at the base. <bold><italic>Conidia</italic></bold> gathered in slimy heads, one-celled, ovoid to ellipsoidal, 2.5–3.0 × 3.5–5.0 µm (n = 50), hyaline, smooth or rough. <bold><italic>Chlamydospores</italic></bold> and teleomorph not observed.</p></tp:treatment-sec><tp:treatment-sec sec-type="material" id="SECID0E6RCI"><title>Additional specimens examined.</title><p>Guiyang City, Guizhou Province, China <named-content xmlns:xlink="http://www.w3.org/1999/xlink" content-type="dwc:verbatimCoordinates" xlink:type="simple"><named-content content-type="geo-json" specific-use="{&#34;type&#34;:&#34;Point&#34;,&#34;coordinates&#34;:[107.090833,26.770833]}" id="NCID0EISCI" xlink:type="simple">26°45'75"N, 106°64'87"E</named-content></named-content>, isolated from the rhizosphere soil of <italic><tp:taxon-name><tp:taxon-name-part taxon-name-part-type="genus" reg="Capsicum">Capsicum</tp:taxon-name-part><tp:taxon-name-part taxon-name-part-type="species" reg="annuum">annuum</tp:taxon-name-part></tp:taxon-name></italic>, August 2022, Shuo-Qiu Tong, SQT05 = SQT06, <italic>ibid.</italic>, SQT07. GenBank: <abbrev xmlns:xlink="http://www.w3.org/1999/xlink" xlink:title="internal transcribed spacers" id="ABBRID0E1SCI" xlink:type="simple">ITS</abbrev> = <ext-link xmlns:xlink="http://www.w3.org/1999/xlink" ext-link-type="gen" xlink:href="OP703290" xlink:type="simple">OP703290</ext-link>–<ext-link xmlns:xlink="http://www.w3.org/1999/xlink" ext-link-type="gen" xlink:href="OP703292" xlink:type="simple">OP703292</ext-link>; <abbrev xmlns:xlink="http://www.w3.org/1999/xlink" xlink:title="28S nrRNA locus" id="ABBRID0EITCI" xlink:type="simple">LSU</abbrev> = <ext-link xmlns:xlink="http://www.w3.org/1999/xlink" ext-link-type="gen" xlink:href="OP740982" xlink:type="simple">OP740982</ext-link>–<ext-link xmlns:xlink="http://www.w3.org/1999/xlink" ext-link-type="gen" xlink:href="OP740984" xlink:type="simple">OP740984</ext-link>; <abbrev xmlns:xlink="http://www.w3.org/1999/xlink" xlink:title="small subunit rDNA" id="ABBRID0EWTCI" xlink:type="simple">SSU</abbrev> = <ext-link xmlns:xlink="http://www.w3.org/1999/xlink" ext-link-type="gen" xlink:href="OP750194" xlink:type="simple">OP750194</ext-link>–<ext-link xmlns:xlink="http://www.w3.org/1999/xlink" ext-link-type="gen" xlink:href="OP750196" xlink:type="simple">OP750196</ext-link>; <italic>TEF 1</italic>-α = <ext-link xmlns:xlink="http://www.w3.org/1999/xlink" ext-link-type="gen" xlink:href="OP757291" xlink:type="simple">OP757291</ext-link>–<ext-link xmlns:xlink="http://www.w3.org/1999/xlink" ext-link-type="gen" xlink:href="OP757293" xlink:type="simple">OP757293</ext-link>; <italic><abbrev xmlns:xlink="http://www.w3.org/1999/xlink" xlink:title="RNA polymerase II second largest subunit gene" id="ABBRID0ERUCI" xlink:type="simple">RPB2</abbrev></italic> = <ext-link xmlns:xlink="http://www.w3.org/1999/xlink" ext-link-type="gen" xlink:href="OP730526" xlink:type="simple">OP730526</ext-link>–<ext-link xmlns:xlink="http://www.w3.org/1999/xlink" ext-link-type="gen" xlink:href="OP730528" xlink:type="simple">OP730528</ext-link>.</p></tp:treatment-sec><tp:treatment-sec sec-type="distribution" id="SECID0E6UCI"><title>Known distribution.</title><p>Guiyang City, Guizhou Province, China.</p></tp:treatment-sec><tp:treatment-sec sec-type="notes" id="SECID0EEVCI"><title>Notes.</title><p>Phylogenetic and morphological data (Figs <xref ref-type="fig" rid="F1">1</xref>, <xref ref-type="fig" rid="F3">3</xref>) support our isolates SQT04–SQT07 as new species of <italic><tp:taxon-name><tp:taxon-name-part taxon-name-part-type="genus" reg="Acremonium">Acremonium</tp:taxon-name-part></tp:taxon-name></italic>. <italic><tp:taxon-name><tp:taxon-name-part taxon-name-part-type="genus" reg="Acremonium">A.</tp:taxon-name-part><tp:taxon-name-part taxon-name-part-type="species" reg="guizhouense">guizhouense</tp:taxon-name-part></tp:taxon-name></italic> is phylogenetically closely related to <italic><tp:taxon-name><tp:taxon-name-part taxon-name-part-type="genus" reg="Acremonium">A.</tp:taxon-name-part><tp:taxon-name-part taxon-name-part-type="species" reg="verruculosum">verruculosum</tp:taxon-name-part></tp:taxon-name></italic> and <italic><tp:taxon-name><tp:taxon-name-part taxon-name-part-type="genus" reg="Acremonium">A.</tp:taxon-name-part><tp:taxon-name-part taxon-name-part-type="species" reg="persicinum">persicinum</tp:taxon-name-part></tp:taxon-name></italic>. However, they can be distinguished by their sequence similarity (97% similarity, 10 base pairs (bp) differences and two gaps in 497 bp of <abbrev xmlns:xlink="http://www.w3.org/1999/xlink" xlink:title="28S nrRNA locus" id="ABBRID0E1WCI" xlink:type="simple">LSU</abbrev> in <italic><tp:taxon-name><tp:taxon-name-part taxon-name-part-type="genus" reg="Acremonium">A.</tp:taxon-name-part><tp:taxon-name-part taxon-name-part-type="species" reg="verruculosum">verruculosum</tp:taxon-name-part></tp:taxon-name></italic> CBS 989.69; 98% similarity, 12 base pairs (bp) differences, and four gaps in 809 bp of <abbrev xmlns:xlink="http://www.w3.org/1999/xlink" xlink:title="28S nrRNA locus" id="ABBRID0EJXCI" xlink:type="simple">LSU</abbrev> in <italic><tp:taxon-name><tp:taxon-name-part taxon-name-part-type="genus" reg="Acremonium">A.</tp:taxon-name-part><tp:taxon-name-part taxon-name-part-type="species" reg="persicinum">persicinum</tp:taxon-name-part></tp:taxon-name></italic> CBS310.59). Since <italic><tp:taxon-name><tp:taxon-name-part taxon-name-part-type="genus" reg="Acremonium">A.</tp:taxon-name-part><tp:taxon-name-part taxon-name-part-type="species" reg="verruculosum">verruculosum</tp:taxon-name-part></tp:taxon-name></italic> and <italic><tp:taxon-name><tp:taxon-name-part taxon-name-part-type="genus" reg="Acremonium">A.</tp:taxon-name-part><tp:taxon-name-part taxon-name-part-type="species" reg="persicinum">persicinum</tp:taxon-name-part></tp:taxon-name></italic> lack <abbrev xmlns:xlink="http://www.w3.org/1999/xlink" xlink:title="internal transcribed spacers" id="ABBRID0EOYCI" xlink:type="simple">ITS</abbrev> sequences, it was not possible to compare <italic><tp:taxon-name><tp:taxon-name-part taxon-name-part-type="genus" reg="Acremonium">A.</tp:taxon-name-part><tp:taxon-name-part taxon-name-part-type="species" reg="guizhouense">guizhouense</tp:taxon-name-part></tp:taxon-name></italic> with them. Morphologically, the conidia of <italic><tp:taxon-name><tp:taxon-name-part taxon-name-part-type="genus" reg="Acremonium">A.</tp:taxon-name-part><tp:taxon-name-part taxon-name-part-type="species" reg="verruculosum">verruculosum</tp:taxon-name-part></tp:taxon-name></italic> are long ellipsoidal to cylindrical, rather than ovoid to ellipsoidal in <italic><tp:taxon-name><tp:taxon-name-part taxon-name-part-type="genus" reg="Acremonium">A.</tp:taxon-name-part><tp:taxon-name-part taxon-name-part-type="species" reg="guizhouense">guizhouense</tp:taxon-name-part></tp:taxon-name></italic> (<xref ref-type="bibr" rid="B1">Gams 1971</xref>). <italic><tp:taxon-name><tp:taxon-name-part taxon-name-part-type="genus" reg="Acremonium">A.</tp:taxon-name-part><tp:taxon-name-part taxon-name-part-type="species" reg="verruculosum">verruculosum</tp:taxon-name-part></tp:taxon-name></italic>, on the other hand, has larger conidia than <italic><tp:taxon-name><tp:taxon-name-part taxon-name-part-type="genus" reg="Acremonium">A.</tp:taxon-name-part><tp:taxon-name-part taxon-name-part-type="species" reg="guizhouense">guizhouense</tp:taxon-name-part></tp:taxon-name></italic> (5.6–6.0 × 2.3–2.5 µm vs. 2.5–3.0 × 3.5–5.0 µm) (<xref ref-type="bibr" rid="B1">Gams 1971</xref>). Furthermore, conidia of <italic><tp:taxon-name><tp:taxon-name-part taxon-name-part-type="genus" reg="Acremonium">A.</tp:taxon-name-part><tp:taxon-name-part taxon-name-part-type="species" reg="verruculosum">verruculosum</tp:taxon-name-part></tp:taxon-name></italic> are catenulate, fusiform, pyriform to ellipsoidal rather than arranged as slimy heads, ovoid to ellipsoidal in <italic><tp:taxon-name><tp:taxon-name-part taxon-name-part-type="genus" reg="Acremonium">A.</tp:taxon-name-part><tp:taxon-name-part taxon-name-part-type="species" reg="guizhouense">guizhouense</tp:taxon-name-part></tp:taxon-name></italic> (<xref ref-type="bibr" rid="B1">Gams 1971</xref>). The conidia of <italic><tp:taxon-name><tp:taxon-name-part taxon-name-part-type="genus" reg="Acremonium">A.</tp:taxon-name-part><tp:taxon-name-part taxon-name-part-type="species" reg="guizhouense">guizhouense</tp:taxon-name-part></tp:taxon-name></italic>, on the other hand, are smaller than that of <italic><tp:taxon-name><tp:taxon-name-part taxon-name-part-type="genus" reg="Acremonium">A.</tp:taxon-name-part><tp:taxon-name-part taxon-name-part-type="species" reg="persicinum">persicinum</tp:taxon-name-part></tp:taxon-name></italic> (2.5–3.0 × 3.5–5.0 µm vs. 3.2–4.8 × 1.2–3.0 µm) (<xref ref-type="bibr" rid="B1">Gams 1971</xref>).</p><fig id="F3" position="float" orientation="portrait"><object-id xmlns:xlink="http://www.w3.org/1999/xlink" content-type="doi" xlink:type="simple">10.3897/mycokeys.95.97062.figure3</object-id><object-id xmlns:xlink="http://www.w3.org/1999/xlink" content-type="arpha" xlink:type="simple">F72454B5-4138-5B9E-9282-F23B76A8721D</object-id><label>Figure 3.</label><caption><p>Morphology of <italic><tp:taxon-name><tp:taxon-name-part taxon-name-part-type="genus" reg="Acremonium">Acremonium</tp:taxon-name-part><tp:taxon-name-part taxon-name-part-type="species" reg="guizhouense">guizhouense</tp:taxon-name-part></tp:taxon-name></italic> sp. nov. <bold>a–d</bold> colony on <abbrev xmlns:xlink="http://www.w3.org/1999/xlink" xlink:title="potato dextrose agar" id="ABBRID0E13CI" xlink:type="simple">PDA</abbrev>, <abbrev xmlns:xlink="http://www.w3.org/1999/xlink" xlink:title="malt extract agar" id="ABBRID0E53CI" xlink:type="simple">MEA</abbrev>, <abbrev xmlns:xlink="http://www.w3.org/1999/xlink" xlink:title="oatmeal agar" id="ABBRID0EC4CI" xlink:type="simple">OA</abbrev>, and <abbrev xmlns:xlink="http://www.w3.org/1999/xlink" xlink:title="corn meal agar" id="ABBRID0EG4CI" xlink:type="simple">CMA</abbrev> after 14 days at 25 °C (upper surface and lower surface) <bold>e, f</bold> phialides and conidia <bold>g, h</bold> conidia are held together in slimy heads. Scale bars: 10 μm (<bold>e–h</bold>).</p></caption><graphic xmlns:xlink="http://www.w3.org/1999/xlink" xlink:href="mycokeys-95-001-g003.jpg" position="float" orientation="portrait" xlink:type="simple" id="oo_790563.jpg"><uri content-type="original_file" xlink:type="simple">https://binary.pensoft.net/fig/790563</uri></graphic></fig></tp:treatment-sec><tp:treatment-sec><!--Section generated to contain objects referenced in tp:taxon-treatment.--><fig id="F1" position="float" orientation="portrait"><object-id xmlns:xlink="http://www.w3.org/1999/xlink" content-type="doi" xlink:type="simple">10.3897/mycokeys.95.97062.figure1</object-id><object-id xmlns:xlink="http://www.w3.org/1999/xlink" content-type="arpha" xlink:type="simple">FB44CB9E-3968-5958-8EFA-EBCEBD015A9D</object-id><label>Figure 1.</label><caption><p>Phylogram generated from maximum likelihood analysis based on <abbrev xmlns:xlink="http://www.w3.org/1999/xlink" xlink:title="28S nrRNA locus" id="ABBRID0EZ3BI" xlink:type="simple">LSU</abbrev> + <abbrev xmlns:xlink="http://www.w3.org/1999/xlink" xlink:title="internal transcribed spacers" id="ABBRID0E43BI" xlink:type="simple">ITS</abbrev> sequence data. Bootstrap support values of maximum likelihood higher than 75% and Bayesian posterior probabilities greater than 0.75 are given above each branch. The new collection is highlighted in blue bold. Clades are identiﬁed using clade nomenclature formally deﬁned by <xref ref-type="bibr" rid="B20">Summerbell et al. (2011)</xref>, and <xref ref-type="bibr" rid="B25">Yang et al. (2019)</xref>. Ex-type strains are indicated by “T”.</p></caption><graphic xmlns:xlink="http://www.w3.org/1999/xlink" xlink:href="mycokeys-95-001-g001.jpg" position="float" orientation="portrait" xlink:type="simple" id="oo_790561.jpg"><uri content-type="original_file" xlink:type="simple">https://binary.pensoft.net/fig/790561</uri></graphic></fig></tp:treatment-sec><ref-list><ref id="B20"><mixed-citation xmlns:xlink="http://www.w3.org/1999/xlink" xlink:type="simple"><person-group><name name-style="western"><surname>Summerbell</surname><given-names>RC</given-names></name><name name-style="western"><surname>Gueidan</surname><given-names>C</given-names></name><name name-style="western"><surname>Schroers</surname><given-names>H-J</given-names></name><name name-style="western"><surname>de Hoog</surname><given-names>GS</given-names></name><name name-style="western"><surname>Starink</surname><given-names>M</given-names></name><name name-style="western"><surname>Rosete</surname><given-names>YA</given-names></name><name name-style="western"><surname>Guarro</surname><given-names>J</given-names></name><name name-style="western"><surname>Scott</surname><given-names>JA</given-names></name></person-group> (<year>2011</year>) <article-title><italic><tp:taxon-name><tp:taxon-name-part taxon-name-part-type="genus">Acremonium</tp:taxon-name-part></tp:taxon-name></italic> phylogenetic overview and revision of <italic><tp:taxon-name><tp:taxon-name-part taxon-name-part-type="genus">Gliomastix</tp:taxon-name-part></tp:taxon-name></italic>, <italic><tp:taxon-name><tp:taxon-name-part taxon-name-part-type="genus">Sarocladium</tp:taxon-name-part></tp:taxon-name></italic>, and <italic><tp:taxon-name><tp:taxon-name-part taxon-name-part-type="genus">Trichothecium</tp:taxon-name-part></tp:taxon-name></italic>.</article-title><source>Studies in Mycology</source><volume>68</volume>: <fpage>139</fpage>–<lpage>162</lpage>. <ext-link xlink:href="10.3114/sim.2011.68.06" ext-link-type="doi" xlink:type="simple">https://doi.org/10.3114/sim.2011.68.06</ext-link></mixed-citation></ref><ref id="B25"><mixed-citation xmlns:xlink="http://www.w3.org/1999/xlink" xlink:type="simple"><person-group><name name-style="western"><surname>Yang</surname><given-names>CL</given-names></name><name name-style="western"><surname>Xu</surname><given-names>XL</given-names></name><name name-style="western"><surname>Jeewon</surname><given-names>R</given-names></name><name name-style="western"><surname>Boonmee</surname><given-names>S</given-names></name><name name-style="western"><surname>Liu</surname><given-names>YG</given-names></name><name name-style="western"><surname>Hyde</surname><given-names>KD</given-names></name></person-group> (<year>2019</year>) <article-title><italic><tp:taxon-name><tp:taxon-name-part taxon-name-part-type="genus">Acremonium</tp:taxon-name-part><tp:taxon-name-part taxon-name-part-type="species">arthrinii</tp:taxon-name-part></tp:taxon-name></italic> sp. nov., a mycopathogenic fungus on <italic><tp:taxon-name><tp:taxon-name-part taxon-name-part-type="genus">Arthrinium</tp:taxon-name-part><tp:taxon-name-part taxon-name-part-type="species">yunnanum</tp:taxon-name-part></tp:taxon-name></italic>.</article-title><source>Phytotaxa</source><volume>420</volume>: <fpage>283</fpage>–<lpage>299</lpage>. <ext-link xlink:href="10.11646/phytotaxa.420.4.4" ext-link-type="doi" xlink:type="simple">https://doi.org/10.11646/phytotaxa.420.4.4</ext-link></mixed-citation></ref><ref id="B1"><mixed-citation xmlns:xlink="http://www.w3.org/1999/xlink" xlink:type="simple"><person-group><name name-style="western"><surname>Gams</surname><given-names>W</given-names></name></person-group> (<year>1971</year>) <italic><tp:taxon-name><tp:taxon-name-part taxon-name-part-type="genus">Cephalosporium</tp:taxon-name-part></tp:taxon-name></italic>-artige Schimmelpilze (<tp:taxon-name><tp:taxon-name-part taxon-name-part-type="above-genus">Hyphomycetes</tp:taxon-name-part></tp:taxon-name>). G. Fischer, Stuttgart.</mixed-citation></ref></ref-list></tp:taxon-treatment>
